# Supplementary material for: Primary aim results of a clustered SMART for developing a school-level, adaptive implementation strategy to support CBT delivery at high schools in Michigan
Source: Implement Sci. 2022 Jul 8;17:42. doi: 10.1186/s13012-022-01211-w (PMC9264291; doi:10.1186/s13012-022-01211-w)
Supplement: Supplementary file 1 — Additional file 1: Appendix A. School Professional Assessment Survey. Appendix B. School Professional Characteristics and Background. Appendix C. Re-Analysis Focusing on CBT Delivery Trends. Appendix D. Missing Data and Imputation. [file 13012_2022_1211_MOESM1_ESM.zip]

Archive with 4 entries (4 files):
- Appendix A. School Professional Assessment Survey_ESM.pdf
- Appendix B. School Professional Characteristics and Background_ESM.pdf
- Appendix C. Re-Analysis Focusing on CBT Delivery Trends_ESM.pdf
- Appendix D. Missing Data and Imputation _ESM.pdf
